# Supplementary material for: Effects of OsCDPK1 on the Structure and Physicochemical Properties of Starch in Developing Rice Seeds
Source: Int J Mol Sci. 2018 Oct 19;19(10):3247. doi: 10.3390/ijms19103247 (PMC6214144; doi:10.3390/ijms19103247)
Supplement: Supplementary file 1 [file ijms-19-03247-s001.zip]

Archive with 1 entries (1 files):
- ijms-358717-SI.pdf
